# Supplementary material for: Oil and Water Recovery from Palm Oil Mill Effluent: A Comparative Study of PVDF and α-Al2O3 Ultrafiltration Membranes
Source: Membranes (Basel). 2025 Jun 10;15(6):176. doi: 10.3390/membranes15060176 (PMC12194983; doi:10.3390/membranes15060176)
Supplement: Supplementary file 1 [file membranes-15-00176-s001.zip]

Archive with 1 entries (1 files):
- membranes-3638960-supplementary.pdf
